# Supplementary material for: Genetic Diversity and Evolution of Chinese Traditional Medicinal Fungus Polyporus umbellatus (Polyporales, Basidiomycota)
Source: PLoS One. 2013 Mar 15;8(3):e58807. doi: 10.1371/journal.pone.0058807 (PMC3598919; doi:10.1371/journal.pone.0058807)
Supplement: Table S1 — Sclerotia of Polyporus umbellatus used in this study. For each population, natural sclerotia were collected from mountains and usually came from different towns or counties. Sequences length of nrDNA ITS and 28S rRNA (LSU) for each sample are shown. (XLS) [file pone.0058807.s001.xls]

## Sheet: Sheet1
Populations	Sample No.	Origins	Collection date	Length of ITS sequences				Length of 28S rRNA	Haplotypes		GenBank accession numbers
(Province)				ITS1	5.8S	ITS2	Total		ITS	LSU	ITS	LSU
Shaanxi	ZL-ShX-1	Zhashui, Shangluo	April, 2008	195	161	180	536	1419	2	A	HQ225479	JX110730
	ZL-ShX-2	Zhenan, Shangluo	April, 2008	195	161	180	536	1419	1	A	HQ225480	JX110731
	ZL-ShX-3	Shanyang, Shangluo	April, 2008	195	161	180	536	1418	1	A	HQ225487	JX110732
	ZL-ShX-4	Danfeng, Shangluo	May, 2009	195	161	180	536	1419	1	A	HQ225483	JX110733
	ZL-ShX-5	Hanyin, Ankang	April, 2008	184	161	187	532	1423	7	G	HQ225484	JX110734
	ZL-ShX-6	Hanyin, Ankang	April, 2008	184	161	187	532	1423	7	G	JX110713	JX110735
	ZL-ShX-7	Hanyin, Ankang	April, 2010	184	161	187	532	1423	7	G	JX110714	JX110736
	ZL-ShX-8	Liuba, Ankang	April, 2010	195	161	180	536	1423	4	B	HQ225485	JX110737
	ZL-ShX-9	Liuba, Ankang	April, 2010	195	161	180	536	1423	4	B	JX110715	JX110738
	ZL-ShX-10	Zhouzhi, Xian	April, 2010	195	161	180	536	1421	1	A	HQ225486	JX110739
	ZL-ShX-11	Fengxain, Baoji	April, 2008	195	161	180	536	1418	1	A	HQ225481	JX110740
	ZL-ShX-12	Taibai, Baoji	April, 2008	195	161	180	536	1419	1	A	HQ225482	JX110741
	ZL-ShX-13	Meixian, Baoji	April, 2008	195	161	180	536	1419	1	A	HQ225488	JX110742
Gansu	ZL-GS-1	Weixian, Longnan	May, 2009	195	161	180	536	1420	1	A	HQ225491	JX110743
	ZL-GS-2	Huixian, Longnan	May, 2009	195	161	180	536	1419	2	A	HQ225490	JX110744
	ZL-GS-3	Maijiqu, Tianshui	May, 2009	195	161	180	536	1421	1	H	HQ225489	JX110745
Henan	ZL-HN-1	Xixia, Nanyang	July, 2009	195	161	180	536	1419	1	A	JX110716	JX110746
	ZL-HN-2	Xixia, Nanyang	July, 2009	195	161	179	535	1419	1	A	JX110717	JX110747
	ZL-HN-3	Songshan, Dengfeng	July, 2009	195	161	180	536	1419	1	A	HQ225496	JX110748
	ZL-HN-4	Luanchuan, Luoyang	July, 2009	195	161	180	536	1413	1	E	JX110718	JX110749
	ZL-HN-5	Luanchuan, Luoyang	April, 2008	195	161	178	534	1413	1	E	HQ225495	JX110750
Hebei	ZL-HB-1	Fengning, Chengde	June, 2009	195	161	180	536	1419	4	A	HQ225498	JX110751
	ZL-HB-2	Luanping, Chengde	June, 2009	195	161	180	536	1419	4	A	HQ225497	JX110752
	ZL-HB-3	Yuxian, Zhangjiakou	June, 2009	195	161	180	536	1419	4	A	JX110719	JX110753
Shanxi	ZL-SX-1	Huozhou, Linfen	May, 2009	195	161	180	536	1421	1	A	HQ225499	JX110754
	ZL-SX-2	Huiyuan, Datong	May, 2009	195	161	180	536	1419	1	A	HQ225500	JX110755
	ZL-SX-3	Lingqiu, Datong	April, 2011	195	161	180	536	1419	1	A	JX110720	JX110756
	ZL-SX-4	Guxian, Linfen	May, 2009	195	161	180	536	1419	1	A	HQ225501	JX110757
Sichuan	ZL-SC-1	Kangding, Ganzi	August, 2010	196	161	180	537	1419	1	C	JX110721	JX110758
Yunan	ZL-YN-1	Ludian, Zhaotong	June, 2009	196	161	182	539	1418	3	D	JX110722	JX110759
	ZL-YN-2	Ludina, Zhaotong	June, 2009	196	161	182	539	1418	3	D	JX110723	JX110760
Qinghai	ZL-QH-1	Beishan, Huzhu	May, 2010	212	160	202	574	1415	5	F	HQ225504	JX110761
	ZL-QH-2	Beishan, Huzhu	May, 2010	212	160	202	574	1415	5	F	JX110724	JX110762
	ZL-QH-3	Beishan, Huzhu	May, 2010	212	160	202	574	1415	5	F	JX110725	JX110763
Heilongjiang	ZL-HLJ-1	Langxiang, Tieli	June, 2010	194	161	203	558	1417	6	E	JX110726	JX110764
	ZL-HLJ-2	Mudanjiang	June, 2010	194	161	203	558	1417	6	E	HQ225508	JX110765
	ZL-HLJ-3	Xinan, Hailin	June, 2010	194	161	203	558	1417	6	E	HQ225509	JX110766
Jilin	ZL-JL-1	Antu, Yanbian	August, 2011	194	161	203	558	1417	6	E	HQ225505	JX110767
	ZL-JL-2	Jian, Tonghua	August, 2011	194	161	203	558	1417	6	E	JX110727	JX110768
Liaoning	ZL-LN-1	Hengren, Benxi	June, 2010	194	161	203	558	1417	6	E	HQ225506	JX110769
	ZL-LN-2	Hengren, Benxi	June, 2010	194	161	203	558	1417	6	E	JX110728	JX110770
Beijing	ZL-BJ-1	Yanqing, Beijing	May, 2009	195	161	180	536	1419	4	A	JX110729	JX110771
