# Supplementary material for: Genetic Diversity and Evolution of Chinese Traditional Medicinal Fungus Polyporus umbellatus (Polyporales, Basidiomycota)
Source: PLoS One. 2013 Mar 15;8(3):e58807. doi: 10.1371/journal.pone.0058807 (PMC3598919; doi:10.1371/journal.pone.0058807)
Supplement: Table S2 — Sequence differences among seven haplotypes found in the nrDNA ITS region. (XLS) [file pone.0058807.s002.xls]

## Sheet: Table 3
Haplotype	No. of	Variable sites
	samples	31	44	47	51	54	55	59	61	63	65	66	69	70	71	71	73	74	75	81	86	96	102	115	117	131	132	133	134	135	136	137	138	139	140	141	142	143	144	147	148	150	153	154
1	19	T	·	G	C	C	T	C	C	C	C	A	G	C	A	A	A	T	G	A	T	C	·	T	A	·	·	·	·	·	·	·	·	·	·	T	G	T	C	T	T	T	C	C
2	6	T	·	G	C	C	T	C	C	C	C	A	G	C	A	A	A	T	G	A	C	C	·	T	A	·	·	·	·	·	·	·	·	·	·	T	G	T	C	T	T	T	C	C
3	2	T	·	G	C	C	T	C	C	C	C	A	G	C	A	A	A	T	G	A	C	C	·	C	A	·	·	·	·	·	·	·	·	·	·	T	G	T	C	T	T	T	C	C
4	2	T	·	T	C	T	G	C	C	C	C	A	G	C	A	A	A	T	G	A	T	C	·	T	A	·	·	·	·	·	·	·	·	·	·	T	G	T	C	T	T	T	C	C
5	3	T	·	G	A	C	T	C	T	C	C	A	G	C	A	A	·	T	G	A	T	C	·	T	A	G	G	G	T	T	G	G	T	G	G	T	G	T	C	·	·	T	C	C
6	7	T	T	G	A	C	T	C	C	T	T	G	G	C	A	A	T	T	G	A	T	T	T	T	G	G	·	·	·	·	·	·	·	·	·	·	·	·	·	·	·	T	C	C
7	3	C	·	G	A	C	T	T	C	T	C	A	·	·	·	·	·	·	·	G	G	C	·	T	A	·	·	·	·	·	·	·	·	·	·	·	·	·	·	G	G	C	A	T
		155	157	158	159	160	161	161	163	164	165	166	167	168	171	176	205	206	207	208	214	220	224	233	240	265	377	409	419	420	429	431	433	434	435	436	437	439	440	444	445	446	447	448
1		G	G	G	G	G	·	·	·	·	·	·	·	·	T	T	·	·	·	·	A	·	T	·	C	C	T	·	·	·	A	C	·	·	·	·	·	A	C	·	·	·	·	·
2		G	G	G	G	G	·	·	·	·	·	·	·	·	T	T	·	·	·	·	A	·	T	·	C	C	T	·	·	·	A	C	·	·	·	·	·	A	C	·	·	·	·	·
3		G	G	G	G	G	G	·	·	·	·	·	·	·	T	T	·	·	·	·	A	·	T	·	C	C	T	·	·	·	A	C	·	·	·	·	·	A	C	·	·	·	·	·
4		G	G	G	G	G	·	·	·	·	·	·	·	·	T	T	·	·	·	·	A	·	T	·	C	C	T	·	·	·	A	C	·	·	·	·	·	A	C	·	·	·	·	·
5		G	G	G	G	G	C	T	C	A	A	T	G	C	T	T	·	·	·	·	A	·	T	·	T	C	T	·	·	·	G	C	·	·	·	·	·	A	C	T	A	A	A	T
6		A	G	·	·	·	·	·	·	·	·	·	·	C	C	T	·	·	·	·	A	G	T	·	C	T	·	T	T	C	A	T	G	T	A	A	A	C	C	·	·	·	·	·
7		G	C	·	·	·	·	·	·	·	·	·	·	·	T	C	A	A	A	A	G	·	C	T	C	C	T	·	·	·	A	T	·	·	·	·	·	·	T	·	·	·	·	·
		449	450	451	452	478	516	556	566	567	568	569	570	571	572	576	577	578	586	589	592	596	597	598	599	602	603	604	605	608	609	610	611	612	613	614	615	616	617	623	630	631	645
1		·	·	·	·	G	T	T	A	·	·	·	·	·	·	G	T	·	A	G	·	T	T	G	T	·	G	A	G	T	A	·	·	·	·	·	·	·	·	·	C	G	C
2		·	·	·	·	G	T	T	A	·	·	·	·	·	·	G	T	·	A	G	·	T	T	G	T	·	G	A	G	T	A	·	·	·	·	·	·	·	·	·	C	G	C
3		·	·	·	·	G	T	T	A	·	·	·	·	·	·	G	T	·	A	G	·	T	T	G	T	·	G	A	G	T	A	·	·	·	·	·	·	·	·	·	C	G	C
4		·	·	·	·	G	T	T	A	·	·	·	·	·	·	G	T	·	A	G	·	C	T	G	G	·	A	A	A	T	A	·	·	·	·	·	·	·	·	·	C	G	C
5		C	T	T	G	G	T	T	G	C	G	·	T	G	A	G	T	·	C	A	·	T	T	G	T	·	G	A	G	T	A	A	A	C	T	T	G	T	T	·	T	G	C
6		·	·	·	·	A	T	T	G	C	G	G	T	G	A	G	T	·	C	G	·	T	T	G	T	A	G	A	G	T	A	A	A	C	T	T	G	T	T	T	T	G	C
7		·	·	·	·	G	C	C	G	C	A	·	T	G	A	A	A	A	C	G	T	T	C	A	T	·	G	G	G	G	T	·	·	·	·	·	·	·	·	T	T	A	T
