# Supplementary material for: Genetic Diversity and Evolution of Chinese Traditional Medicinal Fungus Polyporus umbellatus (Polyporales, Basidiomycota)
Source: PLoS One. 2013 Mar 15;8(3):e58807. doi: 10.1371/journal.pone.0058807 (PMC3598919; doi:10.1371/journal.pone.0058807)
Supplement: Table S3 — Sequence differences among eight haplotypes found in the LSU region. (XLS) [file pone.0058807.s003.xls]

## Sheet: Table 3
Haplotype	No. of	Variable sites
	samples	111	146	157	181	182	213	222	228	251	272	342	354	388	405	437	441	442	443	444	458	469	470	476	478	482	485	526	527	528	546	552	553	559	571	578	589	602	604	606
A	21	T	C	A	C	G	T	A	A	G	C	G	A	A	A	C	·		G	C	A	G		C		A	A	T	C	·	A	·	G	A	T	C	G	T	T	T
B	2	T	C	A	C	G	T	A	A	G	C	G	A	A	A	C	T	·	G	C	A	G	·	C	C	A	A	T	C	·	A	·	G	A	T	C	G	T	T	T
C	1	T	C	A	C	G	T	A	A	G	C	A	A	A	A	C	·	·	G	C	A	G	·	C	·	A	A	T	C	·	A	·	G	A	T	C	G	T	T	T
D	2	T	C	A	C	G	T	A	A	G	C	G	G	G	A	C	·	·	G	C	G	G	·	C	·	A	A	T	C	·	A	·	G	A	T	C	G	T	T	T
E	9	·	T	G	C	G	T	A	T	A	T	G	A	A	G	C	·	·	G	C	A	G	G	C	·	A	A	·	T	T	A	·	G	A	T	C	G	G	A	A
F	3	·	C	A	T	G	T	A	T	G	C	G	A	A	G	T	·	·	G	C	A	G	·	C	·	A	G	T	T	·	A	·	G	G	C	T	A	T	T	T
G	3	·	C	G	C	A	C	G	T	G	C	G	A	A	G	C	G	C	T	T	A	T	G	T	·	C	G	T	C	·	G	C	G	A	C	C	G	G	T	T
H	1	T	C	A	C	G	T	A	A	G	C	G	A	A	A	C	·	·	G	C	A	G		C	·	A	A	T	T	·	A	·	A	A	T	T	G	T	T	T
		624	648	687	691	715	718	723	733	758	762	773	776	778	782	783	784	806	847	876	903	991	998	1010	1035	1045	1054	1089	1097	1109	1113	1134	1190	1204	1208	1211	1314	1378	1379	1401
A		G	T	C	G	C	G	G	A	T	T	T	T	T	T	·	C	T	·	G	C	A	A	·	·	·	·	G	G	T	C	T	T	A	A	C	C	C	G	G
B		A	T	C	G	C	G	G	A	T	T	T	T	T	T	T	C	T	A	A	C	A	A	·	·	·	·	G	G	T	C	T	T	A	A	C	C	C	G	G
C		G	T	C	G	C	G	G	A	T	T	T	T	T	T	·	C	T	·	G	C	A	A	·	·	·	·	G	G	T	C	G	A	A	A	C	C	C	G	G
D		G	T	·	G	C	G	G	A	T	T	T	T	T	T	·	C	T	·	G	T	A	A	·	·	·	·	G	A	T	C	T	T	A	A	C	C	C	A	G
E		G	C	C	A	C	A	G	A	T	T	·	C	T	C	·	·	T	·	G	C	A	A	·	·	·	·	A	G	C	T	T	T	A	G	C	C	T	G	G
F		G	C	C	G	T	G	G	A	T	T	·	C	T	C	·	·	T	·	G	C	A	A	·	·	·	·	G	G	C	C	T	T	A	G	C	C	C	G	G
G		G	C	C	G	C	G	A	G	A	C	·	C	C	C	·	·	C	·	G	C	·	G	G	C	G	T	G	G	C	C	T	T	G	G	T	G	C	G	G
H		G	T	C	G	C	G	G	A	T	T	T	T	T	T	·	C	T	·	G	C	A	A	·	·	·	·	G	G	T	C	T	T	A	A	C	C	C	G	A
